# Supplementary material for: Facile Construction of Porous ZnMn2O4 Hollow Micro-Rods as Advanced Anode Material for Lithium Ion Batteries
Source: Nanomaterials (Basel). 2023 Jan 27;13(3):512. doi: 10.3390/nano13030512 (PMC9920744; doi:10.3390/nano13030512)
Supplement: Supplementary file 1 [file nanomaterials-13-00512-s001.zip]

Archive with 1 entries (1 files):
- nanomaterials-2171034-supplementary.pdf
